# Supplementary material for: Nephrotoxicity of cisplatin combination chemotherapy in thoracic malignancy patients with CKD risk factors
Source: BMC Cancer. 2016 Mar 15;16:222. doi: 10.1186/s12885-016-2271-8 (PMC4793503; doi:10.1186/s12885-016-2271-8)
Supplement: Additional file 2: Table S1. — The characteristics of the patients with or without AKI. (XLSX 14 kb) [file 12885_2016_2271_MOESM2_ESM.xlsx]

## Sheet: Sheet1
Additional Table S1. Characteristics of patients with or without AKI.
	Cisplatin-induced AKI
Parameter	Yes (n=18)	No (n=66)	P-value
Gender
Male	13 (72.2%)	47 (71.2%)
Female	5 (27.8%)	19 (28.8%)	0.56
Age (y)
Median (Range)	63 (34-75)	60 (33-74)	0.48
ECOG perfomance status
0 / 1 / 2	10 / 7 / 0	31 / 31 / 0
3 / 4 / unknown	0 / 0 / 1	1 / 0 / 3
Histology
Small cell carcinoma	2 (11.1%)	17 (25.8%)	0.19
Adenocarcinoma	7 (38.9%)	30 (45.5%)	0.62
Large cell carcinoma	1 (5.6%)	1 (2%)	0.32
Squamous cell carcinoma	3 (16.7%)	10 (15.2%)	0.87
Malignant pleural mesothelioma	1 (5.6%)	5 (7.6%)	0.77
Thymic malignancy	0	2 (3%)	0.45
Others	4 (22.2%)	1 (2%)	0.001
Cisplatin
Median dose (mg/m2/day) (Range)	80 (60-80)	80 (40-80)
Cycle Median (Range)	4 (1-6)	4 (1-6)	0.95
Anticancer drugs
Vinorelbine	5 (27.8%)	21 (31.8%)	0.9
Etoposide	5 (27.8%)	9 (13.6%)	0.15
Docetaxel	2 (11.1%)	10 (15.2%)	0.66
Pemetrexed	1 (5.6%)	10 (15.2%)	0.29
Gemcitabine	2 (11.1%)	2 (3%)	0.16
S-1	2 (11.1%)	2 (3%)	0.16
Irinotecan	0	2 (3%)	0.46
Others	1 (5.6%)	10 (15.2%)	0.29
Serum Creatinine (mg/dl)
Median (Range)	0.7 (0.5-1)	0.7 (0.5-1)	0.72
eGFR (mL/min/1.73m2 )
Median (Range)	79.2 (59.2-101)	82.4 (60-113)	0.22
CKD risk factors
Smoking	14 (77.8%)	55 (83.3%)	0.59
Hypertension	9 (50%)	20 (30.3%)	0.12
Dyslipidemia	6 (33.3%)	12 (18.2%)	0.17
Use of NSAIDs	7 (38.9%)	10 (15.2%)	0.04
Obesity	2 (11.1%)	13 (19.7%)	0.4
Diabetes mellitus	2 (11.1%)	8 (12.1%)	0.91
Hyperuricemia	2 (11.1%)	8 (12.1%)	0.95
Urinary tract stone	0	9 (13.6%)	0.12
Age >70	1 (5.6%)	7 (10.6%)	0.52
Cardiac disease	4 (22.2%)	3 (4.5%)	0.04
Hematuria	0	4 (6.1%)	0.29
Cerebrovascular disease	0	4 (6.1%)	0.29
Autoimmune disease	2 (11.1%)	2 (3%)	0.15
Proteinuria	0	1 (2%)	0.6
Infectious disease	0	0	-
Past history of ARF	0	0	-
Pt. with CKD risk	18 (100%)	62 (93.9%)	0.29
Pt. without CKD risk	0	4 (6.1%)	0.29
No. of CKD risk factors
<2	8 (44.4%)	36 (54.5%)
3	3 (16.7%)	18 (27.3%)	0.72
4	4 (22.2%)	8 (12.1%)	0.69
>5	3 (16.7%)	4 (6.1%)	0.09
Other risk factors
PS >1	7 (38.9%)	32 (48.5%)	0.48
Alb <3.5g/dL	3 (16.7%)	14 (21.2%)	0.49
Age >70	1 (5.6%)	7 (10.6%)	0.52
Charlson Comorbidity Index
Median (Range)	6 (2-9)	6 (2-10)	0.78
