# Supplementary material for: Nephrotoxicity of cisplatin combination chemotherapy in thoracic malignancy patients with CKD risk factors
Source: BMC Cancer. 2016 Mar 15;16:222. doi: 10.1186/s12885-016-2271-8 (PMC4793503; doi:10.1186/s12885-016-2271-8)
Supplement: Additional file 3: Dataset S1. — The characteristics of the patients. (XLSX 28 kb) [file 12885_2016_2271_MOESM3_ESM.xlsx]

## Sheet: Sheet1
Case	Age range <50=1	50-54=1	55-59=1	60-64=1	65-69=1	70-74=1	>75=1	BW(kg)	Diagnosis	pre-Creatinine	post-Creatinine	Pre-eGFR	Min-eGFR	Proteinuria=1	Hematuria=1	Dyslipidemia=1	Hypertension=1	Diabetes mellitus=1	Hyperuricemia=1	Obesity=1	Smoking=1	Cerebrovascular disease=1	Cardiac disease=1	Use of NSAIDs=1	Autoimmune disease=1	Urolithiasis=1	Past histroy of ARF=1	Infectious disease=1	Age≧70=1	AKI=1	PS	Vnorelbine=1	Etoposide=1	Docetaxel=1	Pemetrexed=1	Gemcitabine=1	S-1=1	Irinotecan=1	Charlson comorbidity index	alb<3.5g/dL=1
1	0	0	1	0	0	0	0	55.7	Adenocarcinoma	0.62	0.74	75.7938	62.4555	0	0	0	0	0	0	1	1	0	0	0	0	0	0	0	0	0	1	0	0	1	0	0	0	0	8	1
2	0	1	0	0	0	0	0	58	Adenocarcinoma	0.9	1	80.1214	62.7667	0	0	1	0	1	0	0	1	0	0	0	0	0	0	0	0	0	1	1	0	0	0	0	0	0	9	1
3	0	0	0	0	0	0	1	69	Mesothelioma	0.69	1	84.3254	56.19	0	0	0	0	0	0	0	1	0	0	1	0	0	0	0	1	1	1	0	0	0	1	0	0	0	6	1
4	0	1	0	0	0	0	0	59.7	Adenocarcinoma	0.76	0.91	85.229	69.9852	0	0	0	0	0	0	0	1	0	0	0	0	1	0	0	0	0	1	0	0	1	0	0	0	0	7	1
5	0	0	0	1	0	0	0	54.7	Squamous cell ca.	0.65	0.79	95.9721	77.5297	0	0	0	0	0	0	0	1	0	0	0	0	0	0	0	0	0	1	0	0	0	0	0	1	0	8	0
6	1	0	0	0	0	0	0	56.8	Adenocarcinoma	0.5	0.5	101.363	101.363	0	0	0	0	0	0	0	1	0	0	0	0	0	0	0	0	0	1	0	0	1	0	0	0	0	7	0
7	0	0	1	0	0	0	0	55.3	Squamous cell ca.	0.81	1.1	75.8027	54.2355	0	0	1	0	0	1	0	1	0	1	1	0	0	0	0	0	1	1	1	0	0	0	0	0	0	8	0
8	0	0	0	1	0	0	0	48.1	Small cell ca.	0.64	0.73	97.6138	84.5273	0	0	0	1	0	0	0	1	0	0	0	0	0	0	0	0	0	1	0	0	0	0	0	0	0	8	0
9	1	0	0	0	0	0	0	56.6	Adenocarcinoma	0.83	1.08	78.784	59.0669	0	0	0	0	0	0	0	1	0	0	0	0	0	0	0	0	1	1	0	0	1	0	0	0	0	8	0
10	0	0	1	0	0	0	0	84.4	Adenocarcinoma	0.98	1.22	62.4698	49.158	0	0	0	1	0	1	1	1	0	0	0	0	1	0	0	0	0	1	0	0	1	0	0		0	8	0
11	0	0	0	0	1	0	0	55.6	Small cell ca.	0.64	0.82	94.1696	71.8058	0	0	1	1	0	0	0	1	0	0	0	0	0	0	0	0	0	0	0	1	0	0	0	0	0	10	0
12	0	0	0	0	1	0	0	47.3	Small cell ca.	0.56	0.72	80.8807	61.4385	0	0	0	0	0	0	0	1	0	0	0	0	0	0	0	0	0	0	0	1	0	0	0	0	0	5	0
13	0	0	0	1	0	0	0	51.6	Adenocarcinoma	0.66	0.89	93.9358	67.7297	0	0	0	0	0	0	0	1	0	0	0	0	0	0	0	0	1	0	0	0	0	0	0	1	0	9	0
14	0	0	1	0	0	0	0	66.6	Adenocarcinoma	0.82	1.05	76.3142	58.2286	0	0	0	1	0	0	0	0	0	0	0	0	0	0	0	0	0	0	1	0	0	0		0	0	4	0
15	0	0	1	0	0	0	0	58	Others	0.64	0.76	73.9607	61.2847	0	0	0	0	0	0	0	0	0	0	0	0	1	0	0	0	0	1	0	1	0	0	0	0	0	4	0
16	0	0	1	0	0	0	0	51.3	Adenocarcinoma	0.82	0.92	75.5359	66.6012	0	0	0	1	0	0	0	1	0	0	1	0	0	0	0	0	0	1	1	0	0	0	0	0	0	4	1
17	0	0	0	0	1	0	0	53.9	Squamous cell ca.	0.79	1.12	75.1128	51.2712	0	0	0	0	0	0	0	1	0	0	0	0	0	0	0	0	1	1	0	0	0	0	0	1	0	9	0
18	0	1	0	0	0	0	0	59.5	Small cell ca.	0.51	0.56	95.3163	86.0462	0	0	1	1	1	0	0	1	0	0	0	0	0	0	0	0	0	1	0	0	0	0	0	0	0	9	0
19	0	1	0	0	0	0	0	57.9	Others	0.84	0.84	75.5348	75.5348	0	0	0	0	0	0	0	1	0	0	0	0	0	0	0	0	0	0	0	0	0	0	0	0	0	4	0
20	0	0	0	1	0	0	0	46.9	Adenocarcinoma	0.81	1.13	75.4379	52.4088	0	0	0	1	0	0	0	1	0	0	1	0	0	0	0	0	1	1	1	0	0	0	0	0	0	5	0
21	0	0	0	0	1	0	0	42.2	Small cell ca.	0.53	0.71	86.2739	62.6557	0	0	1	1	0	0	0	1	0	0	0	1	0	0	0	0	1	0	0	1	0	0	0	0	0	6	0
22	0	0	0	0	1	0	0	67.4	Adenocarcinoma	0.98	1.22	59.5925	46.8938	0	0	1	1	0	0	0	1	0	1	0	0	0	0	0	0	0	1	0	0	1	0	0	0	0	9	0
23	0	0	0	1	0	0	0	57.5	Others	0.72	0.92	85.8125	65.6279	0	0	0	0	0	0	0	1	1	0	0	1	0	0	0	0	0	1	1	0	0	0	0	0	0	5	1
24	0	0	0	1	0	0	0	59.9	Squamous cell ca.	0.56	0.59	112.968	106.699	0	1	1	0	0	0	0	1	0	0	0	0	0	0	0	0	0	0	1	0	0	0	0	0	0	5	0
25	0	0	0	0	0	1	0	49.1	Mesothelioma	0.7	0.78	83.9866	74.6098	0	0	0	1	0	0	0	1	0	1	1	0	0	0	0	1	0	0	0	0	0	1	0	0	0	6	1
26	0	0	0	0	1	0	0	55.1	Others	0.81	1.07	73.0862	53.898	0	0	0	1	0	0	0	1	0	0	0	0	0	0	0	0	1	0	1	0	0	0	0	0	0	6	0
27	0	0	0	1	0	0	0	73.7	Small cell ca.	0.78	0.98	77.8814	60.6714	0	0	0	0	1	0	1	1	0	0	0	0	0	0	0	0	0	1	0	0	0	0	0	0	0	10	0
28	0	0	0	0	1	0	0	71.5	Small cell ca.	0.62	0.71	98.7686	85.1567	0	0	0	0	1	1	0	1	0	0	0	0	0	0	0	0	0	0	0	0	0	0	0	0	1	7	0
29	0	0	0	1	0	0	0	55.3	Adenocarcinoma	0.77	1.04	79.3581	57.1186	0	0	0	0	0	0	0	1	0	0	0	0	0	0	0	0	1	0	0	0	0	0	1	0	0	7	0
30	0	1	0	0	0	0	0	40	Adenocarcinoma	0.55	0.67	87.7591	70.7169	0	0	0	0	0	0	0	0	0	0	0	0	0	0	0	0	0	1	1	0	0	0	0	0	0	4	0
31	0	0	0	1	0	0	0	45.2	Small cell ca.	0.56	0.64	112.433	97.1519	0	0	0	0	0	0	0	1	0	0	0	0	1	0	0	0	0	1	0	0	0	0	0	0	0	6	0
32	0	0	1	0	0	0	0	54	Mesothelioma	0.66	0.77	94.8388	80.121	0	0	0	1	0	0	0	1	0	0	0	0	0	0	0	0	0	0	0	0	0	1	0	0	0	10	0
33	0	0	0	0	0	1	0	57.2	Adenocarcinoma	0.71	0.84	83.3647	69.3581	0	0	0	0	0	0	0	1	0	0	1	0	0	0	0	1	0	1	1	0	0	0	0	0	0	6	0
34	1	0	0	0	0	0	0	72.5	Adenocarcinoma	0.65	0.77	106.317	88.33	0	1	1	0	0	0	0	1	0	0	0	0	1	0	0	0	0		1	0	0	0	0	0	0	3	0
35	0	0	0	1	0	0	0	73.4	Small cell ca.	0.65	0.8	94.6376	75.4068	0	0	0	0	0	0	1	1	0	0	0	0	0	0	0	0	0	0	0	0	0	0	0	0	1	9	0
36	1	0	0	0	0	0	0	55.6	Others	0.71	0.79	103.445	92.0416	0	0	0	0	0	0	0	0	0	0	0	0	0	0	0	0	0	1	0	0	0	0	0	0	0	2	0
37	0	0	0	0	1	0	0	56.1	Adenocarcinoma	0.69	0.79	86.3677	74.4814	0	0	0	1	1	1	0	1	0	0	0	0	0	0	0	0	0	0	1	0	0	0	0	0	0	6	0
38	0	0	1	0	0	0	0	65.6	Adenocarcinoma	0.77	0.87	80.515	70.4472	0	0	1	0	0	0	0	1	0	0	0	0	0	0	0	0	0	1	1	0	0	0	0	0	0	4	0
39	0	0	0	1	0	0	0	48.3	Adenocarcinoma	0.84	0.94	72.4955	64.1018	1	0	0	0	0	1	0	1	0	0	1	0	0	0	0	0	0	1	1	0	0	0	0	0	0	8	0
40	0	0	0	0	1	0	0	52.6	Adenocarcinoma	0.69	1.02	64.0937	41.7934	0	0	0	1	1	0	0	0	0	1	0	0	0	0	0	0	1	0	0	0	0	0	1	0	0	5	0
41	0	0	0	1	0	0	0	81.8	Adenocarcinoma	0.86	0.98	70.3187	60.9552	0	0	0	0	0	0	1	1	0	0	0	0	0	0	0	0	0	1	0	0	0	1	0	0	0	9	0
42	0	0	1	0	0	0	0	72.7	Others	0.8	1.41	76.8399	41.3353	0	0	0	1	0	0	0	1	0	0	1	0	0	0	0	0	1		0	1	0	0	0	0	0	4	0
43	0	1	0	0	0	0	0	46.8	Adenocarcinoma	0.58	0.79	84.6548	60.3723	0	0	1	0	0	0	0	0	0	0	0	0	0	0	0	0	1	0	0	0	1	0	0	0	0	3	0
44	0	0	1	0	0	0	0	48.3	Adenocarcinoma	0.58	0.64	80.7275	72.4854	0	0	0	0	0	0	0	0	0	0	0	0	0	0	0	0	0	0	0	0	1	0	0	0	0	4	0
45	0	0	0	0	1	0	0	55.7	Adenocarcinoma	0.57	0.67	79.6728	66.7592	0	0	0	0	0	0	0	0	0	0	1	0	0	0	0	0	0	1	0	0	1	0	0	0	0	5	0
46	0	0	1	0	0	0	0	59.6	Adenocarcinoma	0.7	0.73	66.7082	63.7149	0	0	0	1	0	0	0	0	0	0	0	0	0	0	0	0	0	0	1	0	0	0	0	0	0	4	0
47	0	1	0	0	0	0	0	54	Adenocarcinoma	0.74	0.81	90.4223	79.4904	0	0	1	1	0	0	0	1	0	1	0	0	0	0	0	0	0	0	1	0	0	0	0	0	0	3	0
48	0	0	1	0	0	0	0	79.3	Squamous cell ca.	0.88	0.94	69.5719	64.7286	0	0	0	1	0	0	1	1	0	0	0	0	0	0	0	0	0	0	1	0	0	0	0	0	0	4	0
49	0	0	1	0	0	0	0	75.7	Squamous cell ca.	0.84	0.99	74.3286	62.1002	0	0	0	0	0	0	0	1	0	0	1	0	0	0	0	0	0	1	1	0	0	0	0	0	0	5	0
50	0	0	0	0	1	0	0	63.9	Adenocarcinoma	0.75	1.24	79.5062	45.8685	0	0	1	1	1	0	0	1	0	1	1	0	0	0	0	0	1	0	0	0	0	0	0	0	0	8	1
51	1	0	0	0	0	0	0	57.7	Adenocarcinoma	0.75	0.85	91.541	79.8268	0	0	0	0	0	0	0	1	0	0	0	0	0	0	0	0	0	0	1	0	0	0	0	0	0	3	0
52	0	0	0	0	1	0	0	63.7	Small cell ca.	0.88	1.01	67.3336	57.9119	0	0	0	0	0	1	1	1	0	0	0	0	0	0	0	0	0	0	0	1	0	0	0	0	0	6	0
53	0	0	0	1	0	0	0	69.6	Adenocarcinoma	0.71	0.81	86.3195	74.7313	0	0	0	0	0	0	0	1	0	0	1	0	0	0	0	0	0	1	0	0	1	0	0	0	0	5	0
54	0	1	0	0	0	0	0	85.1	Adenocarcinoma	0.8	0.95	79.2418	65.6606	0	0	0	0	0	1	1	1	0	0	0	0	0	0	0	0	0	0	1	0	0	0	0	0	0	5	0
55	0	0	0	0	1	0	0	56	Mesothelioma	0.56	0.69	108.982	86.7303	0	0	0	0	0	0	0	0	0	0	1	0	0	0	0	0	0	0	0	0	0	1	0	0	0	5	1
56	0	0	0	1	0	0	0	61.5	Mesothelioma	0.77	0.89	79.3581	67.7297	0	0	0	0	0	0	0	1	0	0	0	0	0	0	0	0	0	0	0	0	0	1	0	0	0	5	0
57	0	0	0	0	1	0	0	55.5	Mesothelioma	0.77	0.86	77.5839	68.7466	0	0	0	1	0	1	0	1	0	0	0	0	0	0	0	0	0	1	0	0	0	1	0	0	0	9	1
58	0	0	0	1	0	0	0	54.5	Squamous cell ca.	0.76	0.86	80.5011	70.3187	0	0	0	0	0	0	0	1	0	0	0	0	0	0	0	0	0	0	0	0	1	0	0	0	0	9	0
59	1	0	0	0	0	0	0	50.3	Adenocarcinoma	0.66	0.69	75.7518	72.1561	0	0	0	0	0	0	0	1	0	0	0	0	0	0	0	0	0	0	0	0	0	1	0	0	0	3	0
60	0	0	0	0	1	0	0	71.7	Others	0.72	0.94	83.1374	62.1035	0	0	1	1	0	0	0	1	0	1	0	0	0	0	0	0	1	0	1	0	0	0	0	0	0	5	0
61	0	0	0	0	1	0	0	71.3	Small cell ca.	0.99	1.37	59.193	41.4881	0	0	1	1	0	1	1	1	0	0	0	0	0	0	0	0	1	1	0	1	0	0	0	0	0	5	0
62	1	0	0	0	0	0	0	53.8	Squamous cell ca.	0.75	0.77	86.9758	84.5074	0	0	0	0	0	0	0	1	0	0	1	0	0	0	0	0	0		0	0	0	0	0	1	0	7	0
63	0	0	1	0	0	0	0	92.2	Small cell ca.	0.77	0.86	80.9179	71.7009	0	0	1	0	0	0	1	1	0	0	0	0	1	0	0	0	0	0	0	0	0	0	0	0	0	8	0
64	0	0	0	1	0	0	0	53.3	Small cell ca.	0.66	0.64	93.4984	96.6995	0	0	1	1	0	0	0	1	0	0	0	0	0	0	0	0	0	1	0	0	0	0	0	0	0	9	0
65	0	0	1	0	0	0	0	64.5	Adenocarcinoma	0.61	0.73	104.935	86.2177	0	0	0	0	0	0	0	1	0	0	1	0	0	0	0	0	0	0	1	0	0	0	0	0	0	4	1
66	1	0	0	0	0	0	0	49.9	Adenocarcinoma	0.54	0.56	99.8007	95.9079	0	0	0	0	0	0	0	0	0	0	0	0	0	0	0	0	0		0	0	0	1	0	0	0	6	0
67	0	1	0	0	0	0	0	72.3	Small cell ca.	0.7	0.62	92.2086	105.301	0	0	1	0	0	0	0	1	0	0	0	1	1	0	0	0	0	0	0	0	0	0	0	0	0	8	1
68	1	0	0	0	0	0	0	75	Small cell ca.	0.78	0.87	83.3228	73.9403	0	0	1	0	1	0	1	1	1	0	0	0	0	0	0	0	0	0	0	1	0	0	0	0	0	4	0
69	0	1	0	0	0	0	0	76.8	Lage cell ca.	0.51	0.76	95.3163	61.6083	0	0	0	1	0	0	1	1	0	0	1	0	0	0	0	0	1	0	0	1	0	0	0	0	0	4	0
70	0	0	0	0	0	1	0	68.5	Adenocarcinoma	0.72	0.81	81.4377	71.592	0	0	0	1	0	0	1	1	0	0	0	0	0	0	0	1	0	1	0	0	0	1	0	0	0	10	0
71	0	0	0	0	0	1	0	50.5	Adenocarcinoma	0.61	0.72	71.5856	59.7111	0	1	0	0	0	0	0	0	0	0	0	0	0	0	0	1	0	0	1	0	0	0	0	0	0	6	0
72	0	0	0	0	0	1	0	41.6	Squamous cell ca.	0.84	0.77	69.3581	76.2848	0	0	0	0	0	0	0	1	1	0	0	0	0	0	0	1	0	1	0	0	0	0	1	0	0	6	0
73	0	0	0	1	0	0	0	61.6	Squamous cell ca.	0.59	0.76	104.741	79.3995	0	0	0	0	0	0	0	1	0	0	0	0	0	0	0	0	0	0	1	0	0	0	0	0	0	5	0
74	0	0	0	0	0	1	0	67.7	Small cell ca.	0.9	0.87	64.0544	66.4747	0	0	0	0	0	0	0	1	0	0	0	0	0	0	0	1	0	1	0	1	0	0	0	0	0	6	0
75	0	0	0	1	0	0	0	69.2	Small cell ca.	0.65	0.78	94.6376	77.5246	0	0	0	0	1	0	0	1	0	0	0	0	0	0	0	0	0	1	0	0	0	0	0	0	1	10	1
76	0	0	0	0	0	1	0	48.1	Adenocarcinoma	0.55	0.55	81.1294	81.1294	0	0	0	1	0	0	0	0	1	0	0	0	0	0	0	1	0	1	0	0	0	1	0	0	0	7	1
77	0	1	0	0	0	0	0	59.3	Others	0.73	0.9	88.0711	70.0434	0	0	0	1	0	0	0	1	0	0	0	0	0	0	0	0	0	0	1	0	0	0	0	0	0	4	0
78	0	0	0	0	1	0	0	44.6	Lage cell ca.	0.9	0.9	65.1294	65.1294	0	0	0	1	1	0	0	1	0	0	0	0	0	0	0	0	0	0	0	1	0	0	0	0	0	7	0
79	1	0	0	0	0	0	0	59	Others	0.72	0.95	101.006	74.5826	0	0	0	0	0	0	0	0	0	0	1	0	0	0	0	0	1	0	0	1	0	0	0	0	0	2	0
80	0	0	0	0	1	0	0	56.4	Others	0.67	0.8	89.9482	74.0863	0	0	0	0	0	0	0	1	0	0	0	0	0	0	0	0	0	0	0	0	0	0	1	0	0	10	1
81	0	0	0	0	1	0	0	81	Squamous cell ca.	0.74	0.88	80.6824	66.7505	0	0	0	0	0	0	1	1	0	0	0	0	0	0	0	0	0	0	0	0	1	0	0	0	0	5	1
82	0	0	0	0	1	0	0	66.9	Small cell ca.	0.93	0.98	62.3063	58.837	0	1	0	1	0	0	1	1	0	0	0	0	1	0	0	0	0	3	0	1	0	0	0	0	0	5	0
83	0	0	0	0	1	0	0	47	Small cell ca.	0.52	0.58	87.339	77.5043	0	0	0	0	0	0	0	1	0	0	0	0	0	0	0	0	0	1	0	1	0	0	0	0	0	5	0
84	0	0	0	0	1	0	0	56.5	Others	0.57	1.02	78.9931	41.7934	0	0	0	0	0	0	0	0	0	0	0	1	0	0	0	0	1	1	1	0	0	0	0	0	0	6	1
																																								8
